# Supplementary material for: The Root-Colonizing Endophyte Piriformospora indica Supports Nitrogen-Starved Arabidopsis thaliana Seedlings with Nitrogen Metabolites
Source: Int J Mol Sci. 2023 Oct 19;24(20):15372. doi: 10.3390/ijms242015372 (PMC10607921; doi:10.3390/ijms242015372)
Supplement: Supplementary file 1 [file ijms-24-15372-s001.zip]

Archive with 1 entries (1 files):
- ijms-2630019-supplementary.pdf
